# Supplementary material for: Expression of Root Genes in Arabidopsis Seedlings Grown by Standard and Improved Growing Methods
Source: Int J Mol Sci. 2017 May 3;18(5):951. doi: 10.3390/ijms18050951 (PMC5454864; doi:10.3390/ijms18050951)
Supplement: Supplementary file 1 [file ijms-18-00951-s001.zip]

Archive with 6 entries (6 files):
- Figure S1.pdf
- Table S1.pdf
- Table S2.pdf
- Table S3.pdf
- Table S4.pdf
- Table S5.pdf
